# Supplementary material for: Effect of Structurally Modified Toluene Diisocyanate-Based Polyurethane Pads on Chemical Mechanical Polishing of 4H Silicon Carbide Substrate
Source: Polymers (Basel). 2025 Feb 25;17(5):613. doi: 10.3390/polym17050613 (PMC11902601; doi:10.3390/polym17050613)
Supplement: Supplementary file 1 [file polymers-17-00613-s001.zip]

Archive with 1 entries (1 files):
- polymers-3474385-supplementary.pdf
